# Supplementary material for: Sample-to-Answer Point-of-Care Blood Lead Level Test
Source: Biosensors (Basel). 2026 Jul 21;16(7):393. doi: 10.3390/bios16070393 (PMC13407230; doi:10.3390/bios16070393)
Supplement: Supplementary file 1 [file biosensors-16-00393-s001.zip]

Archive with 2 entries (2 files):
- S2A blood lead test Supporting Information.pdf
- supplemental video.mp4
